# Supplementary material for: Overexpression of a Domain of Unknown Function 266-containing protein results in high cellulose content, reduced recalcitrance, and enhanced plant growth in the bioenergy crop Populus
Source: Biotechnol Biofuels. 2017 Mar 23;10:74. doi: 10.1186/s13068-017-0760-x (PMC5364563; doi:10.1186/s13068-017-0760-x)
Supplement: Supplementary file 1 — Additional file 1. List of primers used for RT-PCR and qRT-PCR analyses in this study. [file 13068_2017_760_MOESM1_ESM.xlsx]

## Sheet: Sheet1
Primer name	Sequence
PtrUBCc(Potri.006G205700)-for	CTGAAGAAGGAGATGACAGCACCA
PtrUBCc(Potri.006G205700)-rev	GCATCCCTTCAACACAGTTTCACG
PtDUF266A(Potri.011G009500)-for	ACGTGTCATCTGGTCTGGATGG
PtDUF266A(Potri.011G009500)-rev	TCACCCTCTAGTtCACTCATCG
qPtDUF266A(Potri.011G009500)-for	TTGATGCCAgTAAGGGAAAGCTG
SUSY1(Potri.018G063500)-for	GAACCTTGATCGTCTTGAGAGYCG
SUSY1(Potri.018G063500)-rev	GGTTCTGTCTCCMAACYGAAACCA
SUSY2(Potri.006G136700)-for	CAACCTYGATCAYCCTGAGAGCCG
SUSY2(Potri.006G136700)-rev	ACCATTATTCTGGACCCGGAACCC
CESA8(Potri.011G069600)-for	GGGTCGCCAAAACCGAACACCA
CESA8(Potri.011G069600)-rev	TCCAATTTCCGAAGGTTTAGCCCCA
CESA10(Potri.004G059600)-for	GCCTCTCTTTGGCAAGGTGTTCTT
CESA10(Potri.004G059600)-rev	AATGGAAATGCAGGTCTCCGCAAC
KOR1(Potri.001G078900)-for	TGCAGCACTTGTGGCTTTGTCA
KOR1(Potri.001G078900)-rev	ACCTTCCAAGGAGTAGTCCAA
KOR2(Potri.003G151700)-for	AGAGCCAACGATTGCTGGAAATGC
KOR2(Potri.003G151700)-rev	CCAAGATGTTCCAAGTCCAAC
AtACT2(AT3G18780)-for	CCAGAAGGATGCATATGTTGGTGA
AtACT2(AT3G18780)-rev	GAGGAGCCTCGGTAAGAAGA
