# Supplementary material for: Overexpression of a Domain of Unknown Function 266-containing protein results in high cellulose content, reduced recalcitrance, and enhanced plant growth in the bioenergy crop Populus
Source: Biotechnol Biofuels. 2017 Mar 23;10:74. doi: 10.1186/s13068-017-0760-x (PMC5364563; doi:10.1186/s13068-017-0760-x)
Supplement: Supplementary file 3 — Additional file 3. List of DUF266 proteins in 10 different plant species. A total of 187 DUF266 proteins were identified from 10 plant species including moss (P. patens), lycophyte (S. moellendorffii), rice (O. sativa), corn (Z. mays), soybean (G. max), Amborella (A. thrichopoda), grape (V. vinifera), Eucalyptus (E. grandis), Populus (P. trichocarpa) and Arabidopsis (A. thaliana). [file 13068_2017_760_MOESM3_ESM.xlsx]

## Sheet: species 
	LOCUS_ID	a.a. length	TM prediction
lycophyta	89551	322	NM (no TM)		highlighted: no TM
	102845	341	NM
	113418	320	NM
Arabidopsis	AT1G10280	412	TM
	AT1G10880	651	TM
	AT1G11940	383	TM
	AT1G51770	406	TM
	AT1G62305	378	TM
	AT1G68380	392	TM
	AT1G68390	408	TM
	AT1G73810	418	TM
	AT2G19160	394	TM
	AT3G21310	383	TM
	AT3G52060	346	TM
	AT4G25870	389	TM
	AT4G30060	401	TM
	AT4G31350	376	TM
	AT4G32290	384	TM
	AT5G11730	386	TM
	AT5G14550	377	TM
	AT5G16170	411	TM
	AT5G22070	362	TM
	AT5G25330	366	TM
	AT5G25970	387	TM
	AT5G57270	388	TM
Eucalyptus	Eucgr.B00742	302	NM
	Eucgr.B02994	297	NM
	Eucgr.C00129	392	TM
	Eucgr.C00168	363	TM
	Eucgr.C03002	385	TM
	Eucgr.E03998	385	TM
	Eucgr.F03095	389	TM
	Eucgr.G00083	391	TM
	Eucgr.G02302	350	TM
	Eucgr.I01758	366	TM
	Eucgr.J00291	388	TM
	Eucgr.J02890	384	TM
	Eucgr.K00774	388	TM
shrub	evm_27.TU.AmTr_v1.0_scaffold00004.199	360	TM
	evm_27.TU.AmTr_v1.0_scaffold00025.207	407	TM
	evm_27.TU.AmTr_v1.0_scaffold00036.103	327	NM
	evm_27.TU.AmTr_v1.0_scaffold00079.100	258	TM
	evm_27.TU.AmTr_v1.0_scaffold00079.98	376	TM
	evm_27.TU.AmTr_v1.0_scaffold00085.41	407	NM
	evm_27.TU.AmTr_v1.0_scaffold00099.58	401	TM
	evm_27.TU.AmTr_v1.0_scaffold00106.27	379	TM
corn	Glyma.05G003800	364	TM
	Glyma.05G237300	376	TM
	Glyma.07G013400	387	TM
	Glyma.07G093800	447	TM
	Glyma.07G123800	213	NM
	Glyma.08G044500	372	TM
	Glyma.08G197400	387	TM
	Glyma.08G367200	301	TM
	Glyma.09G006600	421	TM
	Glyma.09G115200	437	TM
	Glyma.09G182500	451	TM
	Glyma.10G272000	415	TM
	Glyma.12G164300	383	TM
	Glyma.12G189800	363	TM
	Glyma.13G099700	393	TM
	Glyma.13G311800	365	TM
	Glyma.14G092400	380	TM
	Glyma.14G116300	411	TM
	Glyma.14G133000	394	TM
	Glyma.15G111000	377	TM
	Glyma.15G231400	213	NM
	Glyma.16G000700	394	TM
	Glyma.17G060300	420	TM
	Glyma.17G201700	394	TM
	Glyma.17G211400	414	TM
	Glyma.17G231100	381	TM
	Glyma.18G295200	301	NM
	Glyma.19G004500	370	TM
	Glyma.20G071600	333	TM
	Glyma.20G118100	421	TM
	Glyma.U032800	329	TM
	AC211276.4_FG008	360	TM
	AC214771.3_FG003	464	TM
soybean	GRMZM2G030165	388	TM
	GRMZM2G040920	428	TM
	GRMZM2G049464	430	TM
	GRMZM2G057509	414	TM
	GRMZM2G057567	383	TM
	GRMZM2G061465	378	TM
	GRMZM2G067162	398	TM
	GRMZM2G086272	403	TM
	GRMZM2G090124	365	TM
	GRMZM2G090152	403	TM
	GRMZM2G091278	341	NM
	GRMZM2G099255	372	TM
	GRMZM2G103805	378	TM
	GRMZM2G110395	398	TM
	GRMZM2G114337	374	TM
	GRMZM2G116640	449	TM
	GRMZM2G124151	388	TM
	GRMZM2G138505	377	TM
	GRMZM2G149969	401	NM
	GRMZM2G152057	391	TM
	GRMZM2G153240	385	TM
	GRMZM2G178062	437	TM
	GRMZM2G179906	389	TM
	GRMZM2G324276	360	TM
	GRMZM2G349268	361	TM
	GRMZM2G417417	157	NM
	GRMZM2G462555	403	TM
grape	GSVIVG01008319001	294	NM
	GSVIVG01008320001	295	NM
	GSVIVG01008321001	365	NM
	GSVIVG01010878001	376	TM
	GSVIVG01011858001	311	NM
	GSVIVG01011861001	296	NM
	GSVIVG01012669001	380	TM
	GSVIVG01016903001	267	NM
	GSVIVG01023157001	409	TM
	GSVIVG01031004001	296	NM
	GSVIVG01032427001	324	NM
	GSVIVG01034592001	329	TM
	GSVIVG01035340001	267	NM
	GSVIVG01035543001	391	TM
	GSVIVG01035863001	377	TM
rice	LOC_Os01g04210	411	TM
	LOC_Os01g04220	404	TM
	LOC_Os01g50040	392	TM
	LOC_Os01g65490	384	TM
	LOC_Os02g07880	390	TM
	LOC_Os02g22160	439	TM
	LOC_Os03g44580	362	TM
	LOC_Os03g52120	398	TM
	LOC_Os04g20420	412	TM
	LOC_Os04g51794	382	TM
	LOC_Os05g07790	399	TM
	LOC_Os06g45110	378	TM
	LOC_Os06g48700	372	TM
	LOC_Os07g06490	359	NM
	LOC_Os08g01890	407	TM
	LOC_Os08g12890	376	TM
	LOC_Os10g08280	404	TM
	LOC_Os12g42420	365	TM
	LOC_Os12g43880	407	TM
moss	Pp3c1_23610	430	TM
	Pp3c1_23611	430	TM
	Pp3c1_42810	388	TM
	Pp3c1_6520	408	TM
	Pp3c10_21880	547	TM
	Pp3c10_22140	376	TM
	Pp3c11_17210	398	TM
	Pp3c11_7060	406	TM
	Pp3c15_15340	303	NM
	Pp3c16_11830	364	TM
	Pp3c17_19790	396	TM
	Pp3c18_2040	379	TM
	Pp3c2_14300	386	TM
	Pp3c2_16740	406	TM
	Pp3c2_20630	391	TM
	Pp3c2_6710	432	TM
	Pp3c20_19470	546	TM
	Pp3c24_4540	382	TM
	Pp3c24_6500	441	TM
	Pp3c6_17150	364	TM
	Pp3c6_8780	422	TM
	Pp3c6_8790	367	TM
Populus	Potri.001G188200	197	TM
	Potri.001G195900	383	TM
	Potri.001G215400	404	TM
	Potri.001G348400	383	TM
	Potri.002G227000	365	TM
	Potri.003G001700	392	TM
	Potri.003G002400	392	TM
	Potri.003G002700	159	NM
	Potri.004G097700	299	NM
	Potri.004G228100	393	TM
	Potri.006G076600	393	TM
	Potri.006G233400	386	TM
	Potri.008G018600	346	TM
	Potri.008G123500	392	TM
	Potri.009G017300	389	TM
	Potri.010G121800	390	TM
	Potri.010G121900	412	TM
	Potri.010G242900	344	TM
	Potri.011G009500	387	TM
	Potri.015G045400	397	TM
	Potri.015G045500	353	TM
	Potri.018G059100	386	TM
	Potri.018G143900	425	TM
	Potri.T037500	387	TM
	Potri.006G254800	284	NM
	average a.a. length	377.947
006G076600
Potri.011g009500
008G123500
001G348400
Potri.001G188200
004G097700
001G195900
006G233400
