# Supplementary material for: Overexpression of a Domain of Unknown Function 266-containing protein results in high cellulose content, reduced recalcitrance, and enhanced plant growth in the bioenergy crop Populus
Source: Biotechnol Biofuels. 2017 Mar 23;10:74. doi: 10.1186/s13068-017-0760-x (PMC5364563; doi:10.1186/s13068-017-0760-x)
Supplement: Supplementary file 4 — Additional file 4. PtDUF266 family members in the present study (based on Populus trichocarpa genome annotation v3.3) and comparison with previously identified PtDUF266 proteins by Ye et al. [20] (based on Populus trichocarpa genome annotation v2.0). [file 13068_2017_760_MOESM4_ESM.xlsx]

## Sheet: PtDUF266_list 
GT14-LIKE by Ye et al. (2011)	PtDUF266 by Yang et al. (2017)
POPTR_0010s24910	Potri.010G242900
POPTR_0008s01950	Potri.008G018600
POPTR_0001s18870	Potri.001G188200
POPTR_0001s22290	Potri.001G215400
POPTR_0009s02240	Potri.009G017300
POPTR_0006s27090	Potri.006G254800
POPTR_0006s07620	Potri.006G076600
POPTR_0018s14070	Potri.018G143900
POPTR_0001s35010	Potri.001G348400
POPTR_0011s01410	Potri.011G009500
POPTR_0715s00210	N/A
POPTR_0002s21460	Potri.002G227000
POPTR_0022s00210	N/A
POPTR_0003s00960	Potri.003G001700
POPTR_0004s23660	Potri.004G228100
POPTR_0015s03850	Potri.015G045400
POPTR_0010s13150	Potri.010G121800
POPTR_0008s12260	Potri.008G123500
POPTR_0010s13160	Potri.010G121900
POPTR_0004s09690	Potri.004G097700
POPTR_0015s03840	Potri.015G045500
POPTR_0018s04680	Potri.018G059100
POPTR_0006s24960	N/A
POPTR_0001s20050	Potri.001G195900
POPTR_0006s24970	Potri.006G233400
POPTR_0018s04690	N/A
POPTR_0003s01000	Potri.003G002700
	Potri.003G002400
	Potri.T037500
